# Supplementary material for: Deconvolving the contributions of cell-type heterogeneity on cortical gene expression
Source: PLoS Comput Biol. 2020 Aug 17;16(8):e1008120. doi: 10.1371/journal.pcbi.1008120 (PMC7451979; doi:10.1371/journal.pcbi.1008120)
Supplement: S1 Table — (XLSX) [file pcbi.1008120.s001.xlsx]

## Sheet: Table_S1.txt
Table S1. Demographic characteristics of the subjects profiled with IHC.
projID	age_death	msex	studyn	Amyloid (sqrt)	Tau (sqrt)	clinicalAD
10101327	89.7139	1	ROS	1.92376	4.64547	1
10101589	108.282	1	ROS	1.05623	2.76078	1
10203224	83.2526	1	ROS	1.32889	0.901974	0
10208143	81.0951	1	ROS	0	0.226081	0
10222853	85.7769	1	ROS	2.52661	5.57085	1
10249336	74.9596	1	ROS	1.5383	1.61087	0
10253148	89.8617	1	ROS	2.80251	3.66499	0
10260309	88.3997	1	ROS	0	0.762934	0
10271474	76.3094	1	ROS	1.87905	1.81462	0
10288185	76.8843	1	ROS	0	1.43376	0
10290427	96.5065	1	ROS	0	0.367326	1
10291856	78.6749	1	ROS	0	0.433479	0
10292311	89.6318	1	ROS	0.132288	1.06504	0
10300914	77.7331	1	ROS	0.82361	0.495883	0
10315029	87.7536	1	ROS	1.79583	1.9943	0
10345561	92.2272	1	ROS	1.47786	2.25712	1
10383017	87.8686	1	ROS	0.728011	0.664896	0
10394182	86.8966	1	ROS	2.67623	2.40919	0
10395197	85.4976	1	ROS	1.38102	0.983981	0
10405008	81.6427	1	ROS	2.89671	0.714045	0
10424475	78.5106	1	ROS	2.3492	2.14954	1
10433070	103.217	1	ROS	0.809938	2.6221	1
10435090	80.8734	1	ROS	0	1.96558	1
10436131	92.5969	1	ROS	0	0.726315	0
10447620	84.1177	1	ROS	1.14341	2.10859	1
10460587	84.3641	1	ROS	3.70904	0.461693	0
10473384	83.8713	1	ROS	0.660965	1.94485	0
10478041	76.6954	1	ROS	0.272336	1.50622	0
10480383	94.8364	1	ROS	2.70894	2.27614	1
10490993	86.5051	1	ROS	2.65652	3.23066	0
10502798	87.384	1	ROS	2.96573	5.00129	1
10510090	91.8795	1	ROS	0	0.293144	0
10516762	79.3758	1	ROS	0.396863	2.85473	0
10536568	84.9884	1	ROS	0	0.466852	0
10551157	85.18	1	ROS	2.13446	1.67859	0
10557081	85.3224	1	ROS	0.649744	1.47708	0
10577337	84.3039	1	ROS	0	1.54655	0
10669174	82.9788	1	ROS	0	1.86015	0
10684501	83.1321	1	ROS	2.24184	2.4655	1
10850171	71.6249	1	ROS	0.480451	0.74219	0
10866165	89.1198	1	ROS	0	0.935765	1
10885370	82.8857	1	ROS	1.18691	0.380741	0
10901987	85.8508	1	ROS	1.51987	1.6295	0
10929637	81.3005	1	ROS	0.371988	2.09847	0
11157783	90.0698	1	ROS	1.92653	3.19815	1
11165535	86.2313	1	ROS	0.988264	0.468179	0
11200645	83.729	1	ROS	2.63089	1.08208	0
11259716	92.5448	1	ROS	0.969536	1.24403	0
11302830	85.8289	1	ROS	2.12285	2.57803	1
11310844	88.7064	1	ROS	1.34211	2.16992	0
11319389	88.2026	1	ROS	2.14871	0.867133	1
11326252	95.1184	1	ROS	1.45249	2.79228	1
11327005	88.961	1	ROS	1.69613	3.05602	1
11336574	89.0267	1	ROS	2.71399	4.74746	1
11342432	90.1109	1	ROS	0	0.676221	0
11345331	87.2389	1	ROS	2.57362	2.499	1
11349119	74.601	1	ROS	0.808934	0.637547	0
11395417	87.6851	1	ROS	0.81968	0.475194	0
11399321	86.9158	1	ROS	0.571183	1.20292	0
11409232	80.0986	1	ROS	0	1.05346	0
11430815	86.5873	1	ROS	0.783621	1.00519	1
11440263	77.1773	1	ROS	0.540062	0.473823	0
11444465	89.0459	1	ROS	2.72718	2.94246	1
11453772	80.3149	1	ROS	1.34118	1.15814	1
11455530	76.271	1	ROS	0	1.45346	0
11460357	91.1595	1	ROS	2.12916	1.29171	0
11466579	83.0664	1	ROS	2.43002	1.41898	0
11467746	84.9254	1	ROS	0	0.979327	0
11469504	93.5469	1	ROS	0.526783	0.812922	0
